# Supplementary material for: Human Y Chromosome Base-Substitution Mutation Rate Measured by Direct Sequencing in a Deep-Rooting Pedigree
Source: Curr Biol. 2009 Sep 15;19(17):1453–7. doi: 10.1016/j.cub.2009.07.032 (PMC2748900; doi:10.1016/j.cub.2009.07.032)
Supplement: Document S3. Read Depth along the DFNY1-101 Chromosome: .wig file [file mmc3.zip]

Archive with 1 entries (1 files):
- curbio7449mmc3.wig
